# Supplementary material for: Gene Expression Profiles of Metabolic Aggressiveness and Tumor Recurrence in Benign Meningioma
Source: PLoS One. 2013 Jun 28;8(6):e67291. doi: 10.1371/journal.pone.0067291 (PMC3696107; doi:10.1371/journal.pone.0067291)
Supplement: Table S1 — Clinical data for the patients recruited and the tumor analyzed. (XLS) [file pone.0067291.s002.xls]

## Sheet: Hoja1
Sample ID	Age	Sexo	Location	Size (maximum diameter in mm)	Grade	Histological subtype	Recurrence	Metabolic subgroup
1	68	M	Left Pterion Temporal	30	I	Transitional	No recurrence after 10 years post surgery	BenignA
2	60	F	C1-C2	18	I	Transitional	No recurrence after 4 years post surgery	BenignA
3	68	F	Left Frontal	28	I	Transitional	No recurrence after 5 years post surgery	BenignA
4	51	F	Left Frontal	30	I	Syncytial	No recurrence after 4 years post surgery	BenignA
5	72	F	Left Parietal	25	I	Syncytial	No recurrence after 2 years post surgery	BenignA
6	47	F	Olfactory Groove	60	I	Syncytial	No recurrence after 2 years post surgery	BenignA
7	65	F	Falx	30	I	Syncytial	No recurrence after 7 years post surgery	BenignA
8	73	M	Left Parietal	40	I	Syncytial	No recurrence after 3 years post surgery	BenignA
9	65	F	Sphenoids Sinus	20	I	Syncytial	No recurrence after 3 years post surgery	BenignA
10	43	M	Left Occipital	60	I	Syncytial	No recurrence after 10 years post surgery	BenignA
11	36	F	Medulla T1	9	I	Psamomatosous	No recurrence after 4 years post surgery	BenignA
12	52	M	Olfactory Groove	60	I	Syncytial	No recurrence after 2 years post surgery	BenignA
13	67	F	P-Ce ANgle	25	I	Psamomatosous	No recurrence after 3 years post surgery	BenignA
14	68	F	Left Frontal	13	I	Psamomatosous	No recurrence after 3 years post surgery	BenignA
15	49	F	Medullar D6	30	I	Transitional	No recurrence after 5 years post surgery	BenignA
16	68	F	Left Temporal	42	I	Syncytial	No recurrence after 4 years post surgery	BenignA
17	59	F	Parasagittal post D	40	I	Transitional	No recurrence after 1 year post surgery	BenignA
18	66	F	Pon-Cerebel. Angle	50	I	Transitional	No recurrence after 2 years post surgery	BenignA
19	47	M	Left Convexity	70	I	Syncytial	No recurrence after 3 years post surgery	BenignA
20	46	F	Pon-Cerebel Angle	10	I	Fibroblastic	No recurrence after 2 years post surgery	BenignA
21	68	F	Right Frontal	40	I	Syncytial	Recurrence at 4 years post surgery	BenignB
22	56	F	Olfactory Groove	50	I	Syncytial	No recurrence after 5 years post surgery	BenignB
23	82	F	Right Ala Sphenoids	30	I	Syncytial	No recurrence after 4 years post surgery	BenignB
24	58	M	Billateral Frontal	30	I	Syncytial	No recurrence after 4 years post surgery	BenignB
25	41	F	Left Fronto-Temporal	20	I	Fibroblastic	No recurrence after 2 years post surgery	BenignB
26	69	M	Pon-Cerebel. Angle	40	I	Fibroblastic	No recurrence after 5 years post surgery	BenignB
27	34	M	Frontal	50	I	Syncytial	Recurrence at 2 years post surgery	BenignB
28	66	M	Parasellar	10	I	Syncytial	Recurrence at 1 year post surgery	BenignB
29	71	F	Parasellar	20	I	Syncytial	No recurrence after 4 years post surgery	BenignB
30	73	F	Left Frontal	62	I	Fibroblastic	Recurrence at 3 years post surgery	BenignB
31	45	F	Fronto-Parietal	65	I	Transitional	No recurrence after 2 years post surgery	BenignB
32	28	F	Posterior Left Parietal	40	I	Fibroblastic	No recurrence after 3 years post surgery	BenignB
33	29	M	Left Ala Sphenoids	90	I	Syncytial	Recurrence at 3 years post surgery	BenignB
34	65	F	APC Dcho	40	I	Syncytial	No recurrence after 3 years post surgery	BenignB
47	60	F	Right Frontal	20	I	Psamomatosous	No recurrence after 2 years post surgery	BenignB
48	58	M	Frontal	80	I	Transitional	Recurrence at 2 years post surgery	BenignB
50	57	F	Left Sphenoids	75	I	Transitional	No recurrence after 2 years post surgery	BenignB
51	92	F	Frontal	40	I	Fibroblastic	No recurrence after 2 years post surgery	BenignB
53	77	F	Right Frontal	25	I	Fibroblastic	No recurrence after 2 years post surgery	BenignB
55	73	F	Right Frontal	42	I	Secretor	No recurrence after 1,5 years post surgery	BenignB
36	34	M	Left Ala Sphenoids	50	II	Fibroblastic	Recurrence at 2 years post surgery	Atypical
37	60	M	Right Parietal	30	II	Transitional	Recurrence at 4 years post surgery	Atypical
38	25	F	Falx	40	II	Syncytial	Recurrence at 3 years post surgery	Atypical
39	60	M	Left Pterion	80	II	Fibroblastic	Recurrence at 3 years post surgery	Atypical
40	78	M	Left Frontal	65	II	Syncytial	No recurrence after 4 years post surgery	Atypical
41	51	F	Left Parietal	25	II	Fibroblastic	No recurrence after 3 years post surgery	Atypical
42	64	F	Pronto parietal	100	II	Fibroblastic	No recurrence after 2 years post surgery	Atypical
43	47	F	Left Occipital	50	II	Syncytial	Recurrence at 4 years post surgery	Atypical
44	70	F	Left Ala Sphenoids	20	II	Syncytial	Recurrence at 2 years post surgery	Atypical
45	41	F	Medullar C5	20	II	Transitional	No recurrence after 3 years post surgery	Atypical
46	60	F	Parasellar	16	II	Syncytial	Recurrence at 2 years post surgery	Atypical
49	67	F	Frontal	20	II	Syncytial	Recurrence at 5 years post surgery	Atypical
52	60	M	Left Parietal	70	II	Syncytial	Recurrence at 3 years post surgery	Atypical
54	59	F	Left Retroclival	25	II	Syncytial	Recurrence at 2 years post surgery	Atypical
