# Supplementary material for: Gene Expression Profiles of Metabolic Aggressiveness and Tumor Recurrence in Benign Meningioma
Source: PLoS One. 2013 Jun 28;8(6):e67291. doi: 10.1371/journal.pone.0067291 (PMC3696107; doi:10.1371/journal.pone.0067291)
Supplement: Table S2 — Genes differentially expressed between meningioma IA and II. (XLS) [file pone.0067291.s003.xls]

## Sheet: 163genes IAvsII
Probeset ID	Gene Title	Gene Symbol	Chromosomal Location	p-value(IA vs. II)	Fold-Change(IA vs. II)
211276_at	transcription elongation factor A (SII)-like 2	TCEAL2	chrXq22.1-q22.3	0.000573821	29.0041
204424_s_at	LIM domain only 3 (rhombotin-like 2)	LMO3	chr12p12.3	0.0037852	13.3585
217546_at	metallothionein 1M	MT1M	chr16q13	0.00329095	9.18276
238673_at	Sterile alpha motif domain containing 12	SAMD12	chr8q24.12	0.00317035	6.45029
207366_at	potassium voltage-gated channel, delayed-rectifier, subfamily S, member 1	KCNS1	chr20q12	0.00173384	5.00077
238481_at	matrix Gla protein	MGP	chr12p13.1-p12.3	0.00322332	4.53423
212327_at	LIM and calponin homology domains 1	LIMCH1	chr4p13	0.00381927	4.48587
204679_at	potassium channel, subfamily K, member 1	KCNK1	chr1q42-q43	0.000632746	4.45956
212859_x_at	metallothionein 1E	MT1E	chr16q13	0.00301535	4.23143
203407_at	periplakin	PPL	chr16p13.3	0.00265792	4.23041
238727_at	---	---	---	0.00419202	4.12234
204678_s_at	potassium channel, subfamily K, member 1	KCNK1	chr1q42-q43	0.000769544	4.03131
208581_x_at	metallothionein 1X	MT1X	chr16q13	0.000851448	3.67269
211456_x_at	metallothionein 1 pseudogene 2	MT1P2	chr1q43	0.00134071	3.13094
203836_s_at	mitogen-activated protein kinase kinase kinase 5	MAP3K5	chr6q22.33	0.000151227	2.88788
206461_x_at	metallothionein 1H	MT1H	chr16q13	0.000799306	2.82516
227620_at	solute carrier family 44, member 1	SLC44A1	chr9q31.2	0.00145798	2.68996
216336_x_at	metallothionein 1E /// metallothionein 1H /// metallothionein 1M /// metallothio	MT1E /// MT1H /// MT1M /// MT1P2	chr16q13 /// chr1q43	0.00398827	2.68002
212185_x_at	metallothionein 2A	MT2A	chr16q13	0.00124834	2.61666
212848_s_at	chromosome 9 open reading frame 3	C9orf3	chr9q22.32	0.00301191	2.41738
220108_at	guanine nucleotide binding protein (G protein), alpha 14	GNA14	chr9q21	0.00492006	2.29284
201565_s_at	inhibitor of DNA binding 2, dominant negative helix-loop-helix protein	ID2	chr2p25	0.00351697	2.26954
225155_at	small nucleolar RNA host gene 5 (non-protein coding)	SNHG5	chr6q14.3	0.00299094	2.11583
221555_x_at	CDC14 cell division cycle 14 homolog B (S. cerevisiae) /// CDC14 cell division c	CDC14B /// CDC14C	chr7p12.3 /// chr9q22.33	0.00316517	2.09042
201397_at	phosphoglycerate dehydrogenase	PHGDH	chr1p12	0.00252879	2.07989
203837_at	mitogen-activated protein kinase kinase kinase 5	MAP3K5	chr6q22.33	0.000968963	2.01028
226542_at	---	---	---	0.00339246	2.00195
205789_at	CD1d molecule	CD1D	chr1q22-q23	0.00123179	-2.00018
213523_at	cyclin E1	CCNE1	chr19q12	0.00240843	-2.00305
240574_at	---	---	---	0.00384783	-2.00569
204060_s_at	protein kinase, X-linked /// protein kinase, Y-linked	PRKX /// PRKY	chrXp22.3 /// chrYp11.2	0.000434671	-2.00726
229795_at	---	---	---	0.00443992	-2.01531
221897_at	tripartite motif-containing 52	TRIM52	chr5q35.3	0.00426691	-2.03424
230820_at	---	---	---	0.00370332	-2.0568
206714_at	arachidonate 15-lipoxygenase, type B	ALOX15B	chr17p13.1	0.000659287	-2.06742
227802_at	RUN and FYVE domain containing 3	RUFY3	chr4q13.3	0.000455608	-2.07068
226868_at	glycosyltransferase 8 domain containing 3	GLT8D3	chr12q12	0.00271481	-2.08351
214136_at	nudix (nucleoside diphosphate linked moiety X)-type motif 13	NUDT13	chr10q22.1	0.000208518	-2.09701
232140_at	Similar to hCG1989297	LOC100132352	chr9q12	0.00368264	-2.11292
204484_at	phosphoinositide-3-kinase, class 2, beta polypeptide	PIK3C2B	chr1q32	0.00184483	-2.11775
223594_at	transmembrane protein 117	TMEM117	chr12q12	0.0040681	-2.11961
229686_at	purinergic receptor P2Y, G-protein coupled, 8	P2RY8	chrXp22.33; Yp11.3	0.00380489	-2.12282
221030_s_at	Rho GTPase activating protein 24	ARHGAP24	chr4q21.23-q21.3	0.000784152	-2.12552
227341_at	chromosome 10 open reading frame 30	C10orf30	chr10p13	0.000774391	-2.12818
226188_at	galectin-related protein	HSPC159	chr2p14	0.000490444	-2.13526
235729_at	zinc finger protein 514	ZNF514	chr2q11.1	0.00102916	-2.15062
243020_at	---	---	---	0.00147333	-2.15396
226231_at	---	---	---	0.0034088	-2.1547
239886_at	---	---	---	0.00264586	-2.1612
210705_s_at	tripartite motif-containing 5	TRIM5	chr11p15	0.000383344	-2.17706
222018_at	nascent polypeptide-associated complex alpha subunit /// nascent polypeptide-ass	NACA /// NACA2 /// NACAP1	chr12q23-q24.1 /// chr17q23.2 /// chr8q22.3	0.00314549	-2.1841
226604_at	transmembrane and tetratricopeptide repeat containing 3	TMTC3	chr12q21.32	0.00176371	-2.19029
205378_s_at	acetylcholinesterase (Yt blood group)	ACHE	chr7q22	0.00487618	-2.19676
238735_at	---	---	---	0.00303857	-2.20461
219543_at	phenazine biosynthesis-like protein domain containing	PBLD	chr10pter-q25.3	0.00274927	-2.20482
222921_s_at	hairy/enhancer-of-split related with YRPW motif 2	HEY2	chr6q21	0.00405342	-2.20624
209566_at	insulin induced gene 2	INSIG2	chr2q14.1	0.000401394	-2.21078
223422_s_at	Rho GTPase activating protein 24	ARHGAP24	chr4q21.23-q21.3	0.00277166	-2.22535
237291_at	hypothetical LOC344405	LOC344405	chr2p16.1	0.00259542	-2.26661
209488_s_at	RNA binding protein with multiple splicing	RBPMS	chr8p12-p11	0.00133815	-2.27073
226342_at	spectrin, beta, non-erythrocytic 1	SPTBN1	chr2p21	0.00410633	-2.27989
226485_at	---	---	---	0.0011457	-2.28013
218750_at	Josephin domain containing 3	JOSD3	chr11q21	0.00270902	-2.2809
239604_at	---	---	---	0.00433261	-2.30102
210069_at	choline kinase beta /// carnitine palmitoyltransferase 1B (muscle)	CHKB /// CPT1B	chr22q13.33	0.00166964	-2.30972
55872_at	zinc finger protein 512B	ZNF512B	chr20q13.33	0.00322957	-2.3188
228751_at	CDC-like kinase 4	CLK4	chr5q35	0.000186204	-2.32782
220349_s_at	endo-beta-N-acetylglucosaminidase	FLJ21865	chr17q25.3	9.56409e-05	-2.33313
236314_at	---	---	---	0.00129746	-2.33466
228144_at	zinc finger protein 300	ZNF300	chr5q33.1	0.00472073	-2.35982
229899_s_at	chromosome 20 open reading frame 199	C20orf199	chr20q13.13	0.00285405	-2.35986
210694_s_at	midline 1 (Opitz/BBB syndrome)	MID1	chrXp22	0.00347969	-2.36021
236488_s_at	---	---	---	0.000929011	-2.36129
244597_at	Viral DNA polymerase-transactivated protein 6	LOC26010	chr2q33.1	0.00385965	-2.36851
211042_x_at	melanoma cell adhesion molecule	MCAM	chr11q23.3	0.00292394	-2.36874
58780_s_at	hypothetical protein FLJ10357	FLJ10357	chr14q11.2	0.00482469	-2.38018
1556389_at	canopy 3 homolog (zebrafish)	CNPY3	chr6pter-p12.1	0.00449497	-2.39024
222934_s_at	C-type lectin domain family 4, member E	CLEC4E	chr12p13.31	0.000743414	-2.40929
209487_at	RNA binding protein with multiple splicing	RBPMS	chr8p12-p11	0.000296441	-2.42461
217526_at	nuclear factor of activated T-cells, cytoplasmic, calcineurin-dependent 2 intera	NFATC2IP	chr16p11.2	0.00229008	-2.42737
1558017_s_at	---	---	---	0.000981327	-2.43228
1569030_s_at	negative regulator of ubiquitin-like proteins 1	NUB1	chr7q36	0.00018495	-2.44136
218844_at	acyl-CoA synthetase family member 2	ACSF2	chr17q21.33	0.00384707	-2.4512
228512_at	Pentatricopeptide repeat domain 3	PTCD3	chr2p11.2	0.00390667	-2.46306
206090_s_at	disrupted in schizophrenia 1	DISC1	chr1q42.1	0.0010249	-2.48232
241812_at	viral DNA polymerase-transactivated protein 6	LOC26010	chr2q33.1	0.000583423	-2.4886
211651_s_at	laminin, beta 1	LAMB1	chr7q22	0.000816215	-2.50417
200864_s_at	RAB11A, member RAS oncogene family	RAB11A	chr15q21.3-q22.31	0.0033577	-2.53378
235392_at	---	---	---	0.00050894	-2.55362
243526_at	WD repeat domain 86	WDR86	chr7q36.1	0.00154969	-2.55711
228608_at	sodium leak channel, non-selective	NALCN	chr13q32.3	0.00284051	-2.62664
233112_at	---	---	---	0.000351152	-2.63524
233576_at	3-hydroxymethyl-3-methylglutaryl-Coenzyme A lyase-like 1	HMGCLL1	chr6p12.1	0.000482571	-2.66254
232752_at	---	---	---	0.00472246	-2.68751
236031_x_at	---	---	---	0.00320774	-2.69838
204076_at	ectonucleoside triphosphate diphosphohydrolase 4	ENTPD4	chr8p21.3	0.000830894	-2.70492
229492_at	vang-like 1 (van gogh, Drosophila)	VANGL1	chr1p11-p13.1	0.00146829	-2.72269
228946_at	inturned planar cell polarity effector homolog (Drosophila)	INTU	chr4q28.1	0.00227339	-2.72355
1558116_x_at	reversion-inducing-cysteine-rich protein with kazal motifs	RECK	chr9p13-p12	0.00113235	-2.73186
225662_at	sterile alpha motif and leucine zipper containing kinase AZK	ZAK	chr2q24.2	0.00421621	-2.78475
212686_at	protein phosphatase 1H (PP2C domain containing)	PPM1H	chr12q14.1-q14.2	0.00393659	-2.78619
203382_s_at	apolipoprotein E	APOE	chr19q13.2	0.004676	-2.79252
219381_at	chromosome 5 open reading frame 42	C5orf42	chr5p13.2	0.000332208	-2.8038
239155_at	coxsackie virus and adenovirus receptor pseudogene 1	CXADRP1	chr21q11.2	0.00153025	-2.80858
236077_at	glucosidase, alpha; neutral C	GANC	chr15q15.2	0.00394249	-2.83566
1553672_at	enabled homolog (Drosophila)	ENAH	chr1q42.12	0.000799727	-2.84556
235217_at	---	---	---	0.00361877	-2.84719
208086_s_at	dystrophin	DMD	chrXp21.2	0.00248108	-2.99803
225855_at	erythrocyte membrane protein band 4.1 like 5	EPB41L5	chr2q14.2	0.00208272	-3.00038
1552807_a_at	sialic acid binding Ig-like lectin 10	SIGLEC10	chr19q13.3	0.00144656	-3.01077
233126_s_at	oleoyl-ACP hydrolase	OLAH	chr10p13	0.00229247	-3.01658
228407_at	signal peptide, CUB domain, EGF-like 3	SCUBE3	chr6p21.3	0.00295707	-3.06135
203917_at	coxsackie virus and adenovirus receptor	CXADR	chr21q21.1	0.0028563	-3.06589
206319_s_at	serine peptidase inhibitor-like, with Kunitz and WAP domains 1 (eppin)	SPINLW1	chr20q12-q13.2	0.000252903	-3.08403
229092_at	nuclear receptor subfamily 2, group F, member 2	NR2F2	chr15q26	0.000659534	-3.08935
202720_at	testis derived transcript (3 LIM domains)	TES	chr7q31.2	0.00180069	-3.10946
210230_at	---	---	---	0.00352715	-3.11096
1557411_s_at	solute carrier family 25, member 43	SLC25A43	chrXq24	0.00252595	-3.18079
230198_at	Hypothetical protein LOC100130837	LOC100130837	chr10p15.3	0.000135261	-3.21219
229510_at	membrane-spanning 4-domains, subfamily A, member 14	MS4A14	chr11q12.2	0.000921351	-3.21299
231473_at	---	---	---	0.00395045	-3.26675
238933_at	Insulin receptor substrate 1	IRS1	chr2q36	0.000492154	-3.285
223846_at	5-azacytidine induced 2	AZI2	chr3p24.1	6.86546e-05	-3.31869
213836_s_at	WD repeat domain, phosphoinositide interacting 1	WIPI1	chr17q24.2	0.00197754	-3.32357
229784_at	hypothetical protein MGC16121	MGC16121	chrXq26.3	0.00338716	-3.33065
215791_at	---	---	---	0.00126444	-3.34389
210510_s_at	neuropilin 1	NRP1	chr10p12	0.000676923	-3.38297
201505_at	laminin, beta 1	LAMB1	chr7q22	9.95875e-05	-3.46024
228455_at	RNA binding motif protein 15	RBM15	chr1p13	0.000842819	-3.54866
210074_at	cathepsin L2	CTSL2	chr9q22.2	0.00127947	-3.57738
204534_at	vitronectin	VTN	chr17q11	0.000821214	-3.64111
226374_at	---	---	---	0.00244343	-3.66115
227530_at	A kinase (PRKA) anchor protein 12	AKAP12	chr6q24-q25	0.000522796	-3.66447
232304_at	Pellino homolog 1 (Drosophila)	PELI1	chr2p13.3	0.000363518	-3.67162
244061_at	---	---	---	0.00027859	-3.69875
229623_at	Hypothetical LOC441027	FLJ12993	chr4q21.22	0.00267848	-3.70799
232406_at	---	---	---	0.00419256	-3.7819
218326_s_at	leucine-rich repeat-containing G protein-coupled receptor 4	LGR4	chr11p14-p13	0.00134557	-3.87807
237727_at	---	---	---	0.000918042	-3.90913
222434_at	enabled homolog (Drosophila)	ENAH	chr1q42.12	0.00195626	-4.09234
219700_at	plexin domain containing 1	PLXDC1	chr17q21.1	0.00255593	-4.0959
235706_at	carboxypeptidase M	CPM	chr12q14.3	0.00166527	-4.09875
231067_s_at	---	---	---	0.00432154	-4.16757
230991_at	---	---	---	0.000261134	-4.17168
240382_at	hypothetical protein LOC100131914	LOC100131914	chr6p24.3	0.00433124	-4.31164
228310_at	enabled homolog (Drosophila)	ENAH	chr1q42.12	0.00326849	-4.33175
222646_s_at	ERO1-like (S. cerevisiae)	ERO1L	chr14q22.1	0.00470444	-4.36817
242979_at	insulin receptor substrate 1	IRS1	chr2q36	0.00232304	-4.62486
232805_at	---	---	---	0.0013831	-4.69855
239413_at	centrosomal protein 152kDa	CEP152	chr15q21.1	0.000308718	-4.79362
213169_at	sema domain, seven thrombospondin repeats (type 1 and type 1-like), transmembran	SEMA5A	chr5p15.2	0.00324412	-4.80259
219975_x_at	oleoyl-ACP hydrolase	OLAH	chr10p13	0.00332182	-4.84104
205381_at	leucine rich repeat containing 17	LRRC17	chr7q22.1	0.00388456	-4.91481
243481_at	ras homolog gene family, member J	RHOJ	chr14q23.2	0.00244636	-4.96216
235489_at	ras homolog gene family, member J	RHOJ	chr14q23.2	0.00443575	-4.99665
228235_at	hypothetical protein MGC16121	MGC16121	chrXq26.3	0.000264892	-5.26855
204719_at	ATP-binding cassette, sub-family A (ABC1), member 8	ABCA8	chr17q24	0.00170857	-5.57821
227911_at	Rho GTPase activating protein 28	ARHGAP28	chr18p11.31	0.000175946	-6.08355
217901_at	desmoglein 2	DSG2	chr18q12.1	0.00417934	-6.32124
206069_s_at	acyl-Coenzyme A dehydrogenase, long chain	ACADL	chr2q34-q35	0.00277107	-8.10928
204083_s_at	tropomyosin 2 (beta)	TPM2	chr9p13.2-p13.1	0.00100233	-10.314
227048_at	laminin, alpha 1	LAMA1	chr18p11.31	9.62601e-05	-11.2176
230781_at	---	---	---	0.00106673	-17.4085
